# Supplementary material for: Studying the Impact of Persistent Organic Pollutants Exposure on Human Health by Proteomic Analysis: A Systematic Review
Source: Int J Mol Sci. 2022 Nov 17;23(22):14271. doi: 10.3390/ijms232214271 (PMC9692675; doi:10.3390/ijms232214271)
Supplement: Supplementary file 1 [file ijms-23-14271-s001.zip]

Archive with 1 entries (1 files):
- ijms-2028161-supplementary.pdf
